# Supplementary material for: Comparative Effects of Dexamethasone and ASC Secretome in an Ex Vivo Osteoarthritis Co-Culture Model
Source: Biology (Basel). 2026 Mar 20;15(6):493. doi: 10.3390/biology15060493 (PMC13023977; doi:10.3390/biology15060493)
Supplement: Supplementary file 1 [file biology-15-00493-s001.zip]

Archive with 3 entries (3 files):
- biology-4175071-Figure S1.pdf
- biology-4175071-File S1. WB figures.pdf
- biology-4175071-Table S1.xlsx
