# Supplementary material for: Comparative Effects of Dexamethasone and ASC Secretome in an Ex Vivo Osteoarthritis Co-Culture Model
Source: Biology (Basel). 2026 Mar 20;15(6):493. doi: 10.3390/biology15060493 (PMC13023977; doi:10.3390/biology15060493)
Supplement: Supplementary file 1 [file biology-15-00493-s001.zip › biology-4175071-Table S1.xlsx]

## Sheet: Foglio1
# CM ID	sex	age (years)	surgery	#ASC ID	passage
CM155	f	74	PTA	ASC121	4
CM173	m	50	PTA	ASC153	5
CM175	m	74	PTA	ASC165	5
CM176	f	64	PTA	ASC166	5
CM177	f	86	PTA	ASC167	4
CM179	f	57	PTA	ASC162	5
CM180	m	80	PTA	ASC176	5
CM183	m	64	PTA	ASC183	4
	MEAN	68.625
	SD	12.0349
#ID	sex	age (years)	surgery
exp1	f	52.2466	PTA
exp2	m	52.2493	PTA
exp3	f	65.7507	PTA
exp4	f	74.7726	PTA
exp5	m	51	PTA
exp6	m	58	PTA
exp7	m	75	PTA
	MEAN	61.2885
	SD	10.5662
